# Supplementary material for: Cellular Composition and 5hmC Signature Predict the Treatment Response of AML Patients to Azacitidine Combined with Chemotherapy
Source: Adv Sci (Weinh). 2023 Jun 4;10(23):2300445. doi: 10.1002/advs.202300445 (PMC10427370; doi:10.1002/advs.202300445)
Supplement: Supplementary file 2 — Supporting Information [file ADVS-10-2300445-s002.xlsx]

## Sheet: S1
Table S1. Clinical characteristics and sample information for patients treated with AZA-HiDAC-Mito therapy
Patient ID	Age	Gender	Clinical Diagnosis	Dose of AZA mg/m2	Survival Status	Survival (Months)	Response (IWGC)	Class	Day0 BM	Day0 PB	Day5 BM	Day5 PB	5hmC set
1	43	M	RR-AML	37.5	Alive	61	CR	Responder	5hmC+RNA	5hmC	5hmC+RNA	5hmC	train
2	50	M	RR-AML	37.5	Died	15	TF	Non-responder	5hmC	5hmC	5hmC	5hmC	train
3	66	M	RR-AML	37.5	Died	3	TF	Non-responder	5hmC	5hmC+RNA	5hmC	5hmC+RNA	train
4	29	F	RR-AML	37.5	Alive	58	CR	Responder		5hmC		5hmC	test
5	75	F	RR-AML	37.5	Died	1	TF	Non-responder	5hmC		5hmC		test
6	57	F	RR-AML	37.5	Died	10	CRi	Responder		5hmC		5hmC	test
7	60	M	RR-AML	37.5	Died	8	TF	Non-responder	5hmC	5hmC	5hmC	5hmC	train
8	73	F	RR-AML	37.5	Alive	24	CR	Responder	5hmC+RNA	5hmC	5hmC+RNA	5hmC	train
9	71	M	RR-AML	50	Alive	6	CR	Responder
10	76	M	RR-AML	50	Died	6	TF	Non-responder	RNA	5hmC+RNA	5hmC	5hmC+RNA	train
11	73	F	RR-AML	50	Alive	14	TF	Non-responder		5hmC		5hmC	test
12	67	F	t-AML	37.5	Alive	45	CR	Responder	5hmC+RNA		5hmC+RNA		test
13	73	M	AML-MDS	50	Alive	2	TF	Non-responder	5hmC+RNA	5hmC	5hmC+RNA	5hmC	train
14	68	F	RR-AML	50	Died	3	TF	Non-responder
15	64	F	RR-AML	50	Alive	2	CRi	Responder	5hmC+RNA	5hmC	5hmC+RNA	5hmC	train
16	60	M	RR-AML	37.5	Died	4	TF	Non-responder	5hmC+RNA	5hmC	5hmC+RNA	5hmC	train
17	67	M	RR-AML	37.5	Alive	10	TF	Non-responder	5hmC+RNA	5hmC	5hmC+RNA	5hmC	train
18	30	M	RR-AML	50	Alive	38	CRi	Responder		5hmC		5hmC	test
19	83	F	t-AML	50	Alive	3	CR	Responder	RNA	5hmC+RNA	RNA	5hmC	test
20	63	M	RR-AML	50	Died	11	CRi	Responder	5hmC+RNA	5hmC	5hmC+RNA	5hmC	train
21	63	F	age	37.5	Died	13	CR	Responder	5hmC	5hmC	5hmC	5hmC	train
22	60	F	t-AML	37.5	Died	24	CR	Responder	5hmC	5hmC	5hmC	5hmC	train
23	69	M	t-AML	37.5	Died	6	CR	Responder	5hmC+RNA	5hmC	5hmC+RNA	5hmC	train
24	71	F	age	37.5	Died	10	CR	Responder	5hmC	5hmC	5hmC	5hmC	train
25	78	F	t-AML	37.5	Alive	4	CRi	Responder	5hmC+RNA	5hmC	RNA	RNA	train
26	66	F	age	37.5	Alive	40	CR	Responder	5hmC+RNA		RNA	5hmC+RNA	train
27	78	M	RR-AML	50	Died	6	TF	Non-responder	5hmC+RNA	5hmC+RNA	RNA	RNA	train
28	68	M	RR-AML	50	Died	7	CR	Responder	5hmC+RNA	5hmC	5hmC+RNA	5hmC+RNA	train
29	53	M	t-AML	50	Died	12	TF	Non-responder	5hmC	RNA	RNA	5hmC+RNA	test
30	69	F	t-AML	37.5	Alive	43	CR	Responder	RNA	5hmC+RNA	RNA	5hmC	test
31	70	M	t-AML	75	Died	7	CRi	Responder	5hmC+RNA	5hmC	5hmC+RNA	5hmC	train
32	42	M	RR-AML	75	Alive	36	CR	Responder	5hmC	5hmC	5hmC+RNA	5hmC	train
33	45	M	RR-AML	75	Died	9	TF	Non-responder	5hmC+RNA		5hmC+RNA		test
34	45	M	RR-AML	50	Alive	38	CR	Responder	5hmC		5hmC+RNA		test
35	74	M	t-AML	50	Alive	5	CRi	Responder		5hmC+RNA		5hmC+RNA	test
36	62	M	RR-AML	50	Alive	21	CR	Responder		5hmC		5hmC+RNA	test
37	21	M	RR-AML	75	Alive	4	TF	Non-responder		5hmC+RNA		5hmC+RNA	test
38	72	F	AML-CMML	75	Alive	8	CR	Responder		5hmC+RNA		5hmC+RNA	test
39	71	F	age	75	Died	29	TF	Non-responder	5hmC+RNA	5hmC	5hmC+RNA	5hmC+RNA	train
40	23	F	t-AML	75	Alive	29	TF	Non-responder	5hmC+RNA		5hmC+RNA		test
41	58	F	AML-MDS	75	Alive	33	CR	Responder	5hmC+RNA	5hmC	5hmC+RNA	5hmC	test
42	61	M	age	75	Died	19	CR	Responder
43	23	M	RR-AML	75	Alive	32	CRi	Responder	5hmC+RNA	5hmC	5hmC+RNA	5hmC+RNA	test
44	75	M	AML-MDS	75	Alive	6	TF	Non-responder	RNA	RNA	RNA	RNA
45	68	M	RR-AML	50	Alive	10	CRi	Responder
46	63	M	AML-CMML	75	Died	0	ED	Non-responder
